# Supplementary material for: Dosimetric comparison of CT-guided iodine-125 seed stereotactic brachytherapy and stereotactic body radiation therapy in the treatment of NSCLC
Source: PLoS One. 2017 Nov 9;12(11):e0187390. doi: 10.1371/journal.pone.0187390 (PMC5679513; doi:10.1371/journal.pone.0187390)
Supplement: S1 Table — (XLSX) [file pone.0187390.s001.xlsx]

## Sheet: PTV
Patient	D90 BED(SBT)	D90 BED(SBRT)	HI(SBT)	HI deviation(SBT)	HI(SBRT)	HI deviation(SBRT)	V100%(SBT)	V100%(SBRT)	V95%(SBT)	V95%(SBRT)	V150%(SBT)	V150%(SBRT)	CI(SBT)	CI(SBRT)
1	101.88	107.118	0.27	0.73	1.15105	0.151047	90.3	96.9033	92.4	99.5781	66.2	0	0.754	0.818
2	108.87	105.688	0.125	0.875	1.2978	0.297804	94	88.8889	94.8	97.8996	81.3	0	0.792	0.736
3	103.93	113.711	0.34	0.66	1.12333	0.123333	91.3	92.3466	92.6	99.7099	60.5	0	0.817	0.822
4	105.2	106.876	0.314	0.686	1.2624	0.262402	92	91.0795	93.8	98.3292	63.1	0	0.851	0.817
5	102.99	79.4112	0.307	0.693	1.18117	0.181175	90.9	94.8921	92.8	99.6759	62.9	0	0.802	0.699
6	105.97	106.194	0.233	0.767	1.17615	0.176149	98.8	92.3564	99.4	99.678	75.9	0	0.893	0.872
7	102.73	105.688	0.262	0.738	1.19886	0.198859	90.6	88.1785	92.5	99.6772	67	0	0.838	0.821
8	106.22	107.316	0.235	0.765	1.14416	0.144165	91.6	93.2462	93.8	99.6481	71.2	0	0.887	0.933
9	103.58	106.766	0.327	0.673	1.17597	0.175975	91.7	90.5913	95	98.7418	61.4	0	0.839	0.779
10	103.33	108.636	0.253	0.747	1.21222	0.212215	90.6	94.3333	92.5	99.4081	68.1	0	0.882	0.819
11	106.65	107.228	0.333	0.667	1.17	0.17	92.4	94.0666	95.9	99.4903	61.5	0	0.885	0.825

## Sheet: Lung
Patient	V5(SBT)	V5(SBRT)	V10(SBT)	V10(SBRT)	V15(SBT)	V15(SBRT)	V20(SBT)	V20(SBRT)	V25(SBT)	V25(SBRT)	V30(SBT)	V30(SBRT)	V35(SBT)	V35(SBRT)	V40(SBT)	V40(SBRT)	V45(SBT)	V45(SBRT)	V50(SBT)	V50(SBRT)
1	11.9	30.9643	7.4	22.7263	4.7	19.9122	3.8	19.2175	2.9	17.9968	2.3	17.4338	2	16.0095	1.7	14.9698	1.2	13.2773	1	19.2
2	2.4	22.03	1.4	17.039	0.9	11.5582	0.6	9.91065	0.4	7.41365	0.4	6.6921	0.3	5.62016	0.2	5.11508	0.2	4.12486	0.2	9.9
3	6.1	12.7678	3.7	9.89883	2.6	8.17878	1.8	7.79526	1.5	7.08646	1.1	6.75529	1	6.09655	0.8	5.85563	0.7	5.39268	0.6	12.3
4	4	22.6666	2.6	18.6424	2	15.3424	1.5	14.1388	1.2	12.0534	0.9	11.1815	0.8	9.99142	0.7	9.48793	0.6	8.61072	0.5	14.1
5	7	20.6385	3.9	14.8855	2.9	11.2075	2	10.4688	1.6	9.3794	1.3	8.86069	1.1	7.87967	0.9	7.41719	0.7	6.54692	0.6	10.5
6	4.2	21.0276	2.3	15.6172	1.6	13.044	1.2	12.4512	0.9	11.3192	0.8	10.8047	0.6	9.83843	0.5	9.2772	0.5	8.23126	0.4	12.5
7	8.3	26.2724	4.2	19.5652	3	13.2147	2.1	11.3767	1.6	9.30498	1.3	8.75194	1.1	7.71168	0.9	7.15109	0.7	6.34494	0.7	11.4
8	6.1	16.2338	3.6	14.5022	2.6	12.4254	2	11.7846	1.6	10.423	1.4	9.81287	1.1	8.42196	1	7.54936	0.8	6.56465	0.7	11.8
9	2.4	16.9025	1.4	13.4985	1	9.48409	0.8	8.56091	7	7.04684	0.5	6.45774	0.5	5.62325	0.4	5.28405	0.3	4.56841	0.3	8.6
10	5.5	16.2039	2.8	13.1996	2.1	10.1568	1.5	9.39556	1.1	7.88375	0.9	7.03669	0.8	5.99059	0.7	5.58073	0.6	4.91657	0.5	9.4
11	6.5	27.6549	3.8	20.2768	2.9	15.7017	2	14.5758	1.6	12.77	1.3	11.9872	1.1	10.6587	0.9	10.0805	0.8	8.91562	0.7	14.6

## Sheet: Spinal-cord
Patient	Dmin(SBT)	Dmax(SBT)	Dmean(SBT)	Dmin(SBRT)	Dmax(SBRT)	Dmean(SBRT)
1	0.00300004	0.231216	0.0693647	0.0886453	16.9537	10.2931
2	0.000900003	0.0114005	0.00342016	0.0381203	6.12112	0.589414
3	0	0.0480093	0.0144028	0.0441613	7.01196	1.35607
4	0	4.58184	1.37455	0.00100008	96.6077	6.0064
5	0	0.0540118	0.0162035	0.0431541	7.19916	1.60165
6	0.000900003	0.0210018	0.00630053	0.0230441	2.39216	0.311701
7	0.00540012	0.429744	0.128923	0.104901	27.7904	4.31953
8	0	3.4981	1.04943	0.00100008	73.3056	3.76501
9	0.00180001	0.0270029	0.00810088	0.0351021	5.93723	0.6311
10	0.00900033	0.219194	0.0657582	0.048192	8.36853	1.27213
11	0	0.119157	0.0357472	0.106936	28.3472	5.27842

## Sheet: Esophagus
Patient	Min dose(SBT)	Max dose(SBT)	Mean dose(SBT)	Min dose(SBRT)	Max dose(SBRT)	Mean dose(SBRT)
1	0.0258004	1.0975	0.983967	0.118141	18.102	4.61295
2	0.0240003	0.209426	0.62663	0.0704083	21.7681	2.10125
3	0.0432011	0.551578	0.561785	0.15085	17.9246	2.99253
4	0.00600002	1.43521	0.659655	0.100833	43.0522	4.7586
5	0.0432011	0.584	0.680671	0.0522253	15.0762	2.16534
6	0.0024	0.144612	0.594807	0.036108	7.39555	0.534931
7	0.0138001	0.580998	0.655452	0.072432	18.4455	2.57876
8	0.0012	3.69798	1.14677	0.0431541	52.5819	8.72559
9	0	0.0396009	0.596008	0.0330908	8.86439	1.45545
10	0.00660003	0.267642	0.654251	0.0371141	9.75966	1.94854
11	0.0102001	0.798373	0.603814	0.0856021	23.7605	4.43085

## Sheet: Heart
Patient	Dmin(SBT)	Dmax(SBT)	Dmean(SBT)	Dmin(SBRT)	Dmax(SBRT)	Dmean(SBRT)
1	0.0018	3.08596	0.987571	0.10999	39.9787	1.83108
2	0.0330006	10.8441	0.813988	0.2023	130.861	7.85281
3	0.0462013	5.26434	0.668061	0.1212	126.344	2.75606
4	0	0.39129	0.615222	0.0280653	0.608033	0.135496
5	0.0468013	0.585801	0.755734	0.131408	198.31	5.64452
6	0.0024	0.144612	0.594807	0.216781	12.1718	3.05488
7	0	0.169817	0.655452	0.0140163	0.580669	0.1212
8	0	0.0960054	0.642242	0.0210367	0.380347	0.118141
9	0	0.0630023	0.596008	0.164187	8.515	1.94982
10	0	0.157815	0.658454	0.00500208	0.820537	0.15085
11	0.0144001	0.991175	0.603814	0.251043	31.4763	4.78757
					550.046
